# Supplementary material for: The effects of humic substances on DNA isolation from soils
Source: PeerJ. 2020 Jul 24;8:e9378. doi: 10.7717/peerj.9378 (PMC7384437; doi:10.7717/peerj.9378)
Supplement: Supplemental Information 1 [file peerj-08-9378-s001.xls]

## Sheet: Corg.
Corg - organic carbon content in sample							C[mg] = 12,042*A-0,0714
1	repetitions	weight[mg]	weight[g]	gross abs	blank sample	net abs	C[mg]	C[mg]/100g d.m.		C[g]/100g d.m.		C[g]/1kg d.m.
	1	153.35	0.15335	0.3489	0.0086	0.34055	4.0295	2627.65		2.62765		26.2765
	2	147.89	0.14789	0.3357	0.0081	0.32735	3.87055	2617.18		2.61718		26.1718
					0.00835					2.62242		26.2242
										0.00740368	0.282323	0.0740368	0.282323
2	repetitions	weight[mg]	weight[g]	gross abs	blank sample	net abs	C[mg]	C[mg]/100g d.m.		C[g]/100g d.m.		C[g]/1kg d.m.
	1	153.11	0.15311	0.1556	0.0086	0.14725	1.70178	1111.48		1.11148		11.1148
	2	154.17	0.15417	0.159	0.0081	0.15065	1.74273	1130.39		1.13039		11.3039
					0.00835					1.12094		11.2094
										0.0133749	1.19319	0.133749	1.19319
3	repetitions	weight[mg]	weight[g]	gross abs	blank sample	net abs	C[mg]	C[mg]/100g d.m.		C[g]/100g d.m.		C[g]/1kg d.m.
	1	165.78	0.16578	0.1683	0.0086	0.15995	1.85472	1118.78		1.11878		11.1878
	2	180.69	0.18069	0.1798	0.0081	0.17145	1.9932	1103.11		1.10311		11.0311
					0.00835					1.11094		11.1094
										0.0110856	0.997854	0.110856	0.997854
4	repetitions	weight[mg]	weight[g]	gross abs	blank sample	net abs	C[mg]	C[mg]/100g d.m.		C[g]/100g d.m.		C[g]/1kg d.m.
	1	180.97	0.18097	0.1288	0.0086	0.12045	1.37906	762.037		0.762037		7.62037
	2	189.91	0.18991	0.1369	0.0081	0.12855	1.4766	777.526		0.777526		7.77526
					0.00835					0.769782		7.69782
										0.010952	1.42274	0.10952	1.42274
5	repetitions	weight[mg]	weight[g]	gross abs	blank sample	net abs	C[mg]	C[mg]/100g d.m.		C[g]/100g d.m.		C[g]/1kg d.m.
	1	146.88	0.14688	0.2585	0.0086	0.25015	2.94091	2002.25		2.00225		20.0225
	2	147.46	0.14746	0.2617	0.0081	0.25335	2.97944	2020.51		2.02051		20.2051
					0.00835					2.01138		20.1138
										0.0129094	0.64182	0.129094	0.64182
6	repetitions	weight[mg]	weight[g]	gross abs	blank sample	net abs	C[mg]	C[mg]/100g d.m.		C[g]/100g d.m.		C[g]/1kg d.m.
	1	163.01	0.16301	0.4371	0.0086	0.42875	5.09161	3123.49		3.12349		31.2349
	2	150.37	0.15037	0.4108	0.0081	0.40245	4.7749	3175.44		3.17544		31.7544
					0.00835					3.14946		31.4946
										0.0367285	1.16618	0.367285	1.16618
7	repetitions	weight[mg]	weight[g]	gross abs	blank sample	net abs	C[mg]	C[mg]/100g d.m.		C[g]/100g d.m.		C[g]/1kg d.m.
	1	142.38	0.14238	0.5054	0.0086	0.49705	5.91408	4153.73		4.15373		41.5373
	2	149.54	0.14954	0.5008	0.0081	0.49245	5.85868	3917.8		3.9178		39.178
					0.00835					4.03576		40.3576
										0.166823	4.13362	1.66823	4.13362
8	repetitions	weight[mg]	weight[g]	gross abs	blank sample	net abs	C[mg]	C[mg]/100g d.m.		C[g]/100g d.m.		C[g]/1kg d.m.
	1	148.74	0.14874	0.134	0.0086	0.12565	1.44168	969.26		0.96926		9.6926
	2	156.43	0.15643	0.1309	0.0081	0.12255	1.40435	897.748		0.897748		8.97748
					0.00835					0.933504		9.33504
										0.0505667	5.41687	0.505667	5.41687
