# Supplementary material for: The effects of humic substances on DNA isolation from soils
Source: PeerJ. 2020 Jul 24;8:e9378. doi: 10.7717/peerj.9378 (PMC7384437; doi:10.7717/peerj.9378)
Supplement: Supplemental Information 2 [file peerj-08-9378-s002.xls]

## Sheet: CHA
CHA - carbon content of humic acids							C[mg] = 12,042*A-0,0714
1	repetitions	weight[mg]	weight[g]	gross abs.	blank test	net abs.	C[mg]	C[mg]/100g HA	CHA [mg]/ 100 g d.m.	CHA [g]/ 100 g d.m	CHA [g]/ 1kg d.m
	1	6.08	0.00608	0.2061	0.0178	0.188	2.1925	36060.8	1052.98	1.05298	10.5298
	2	5.03	0.00503	0.1682	0.0184	0.1501	1.7361	34515	1007.84	1.00784	10.0784
					0.0181			35287.9	1030.41	1.03041	10.3041
								1093.04	31.9168	0.0319168	0.319168
2	repetitions	weight[mg]	weight[g]	Abs.gross	blank test	Abs.net	C[mg]	C[mg]/100g HA	CHA [mg]/ 100 g d.m.	CHA [g]/ 100 g d.m	CHA [g]/ 1kg d.m
	1	5.83	0.00583	0.1953	0.0178	0.1772	2.06244	35376.4	295.746	0.295746	2.95746
	2	5	0.005	0.1552	0.0184	0.1371	1.57956	31591.2	264.102	0.264102	2.64102
					0.0181			33483.8	279.924	0.279924	2.79924
								2676.55	22.3759	0.0223759	0.223759
3	repetitions	weight[mg]	weight[g]	Abs.gross	blank test	Abs.net	C[mg]	C[mg]/100g HA	CHA [mg]/ 100 g d.m.	CHA [g]/ 100 g d.m	CHA [g]/ 1kg d.m
	1	4.28	0.00428	0.1269	0.0178	0.1088	1.23877	28943.2	952.232	0.952232	9.52232
	2	5.22	0.00522	0.1539	0.0184	0.1358	1.5639	29959.8	985.679	0.985679	9.85679
					0.0181			29451.5	968.955	0.968955	9.68955
								718.862	23.6506	0.0236506	0.236506
4	repetitions	weight[mg]	weight[g]	Abs.gross	blank test	Abs.net	C[mg]	C[mg]/100g HA	CHA [mg]/ 100 g d.m.	CHA [g]/ 100 g d.m	CHA [g]/ 1kg d.m
	1	4.93	0.00493	0.1261	0.0178	0.108	1.22914	24931.8	595.869	0.595869	5.95869
	2	5.49	0.00549	0.139	0.0184	0.1209	1.38448	25218.2	602.714	0.602714	6.02714
					0.0181			25075	599.292	0.599292	5.99292
								202.523	4.84029	0.00484029	0.0484029
5	repetitions	weight[mg]	weight[g]	Abs.gross	blank test	Abs.net	C[mg]	C[mg]/100g HA	CHA [mg]/ 100 g d.m.	CHA [g]/ 100 g d.m	CHA [g]/ 1kg d.m
	1	7.42	0.00742	0.2118	0.0178	0.1937	2.26114	30473.5	1566.34	1.56634	15.6634
	2	6.72	0.00672	0.1791	0.0184	0.161	1.86736	27788.1	1428.31	1.42831	14.2831
					0.0181			29130.8	1497.32	1.49732	14.9732
								1898.86	97.6016	0.0976016	0.976016
6	repetitions	weight[mg]	weight[g]	Abs.gross	blank test	Abs.net	C[mg]	C[mg]/100g HA	CHA [mg]/ 100 g d.m.	CHA [g]/ 100 g d.m	CHA [g]/ 1kg d.m
	1	6.83	0.00683	0.1981	0.0178	0.18	2.09616	30690.5	2759.07	2.75907	27.5907
	2	6.26	0.00626	0.1804	0.0184	0.1623	1.88302	30080.1	2704.2	2.7042	27.042
					0.0181			30385.3	2731.64	2.73164	27.3164
								431.58	38.799	0.038799	0.38799
7	repetitions	weight[mg]	weight[g]	Abs.gross	blank test	Abs.net	C[mg]	C[mg]/100g HA	CHA [mg]/ 100 g d.m.	CHA [g]/ 100 g d.m	CHA [g]/ 1kg d.m
	1	7.06	0.00706	0.2193	0.0178	0.2012	2.35145	33306.7	3433.92	3.43392	34.3392
	2	5.53	0.00553	0.1798	0.0184	0.1617	1.87579	33920.3	3497.18	3.49718	34.9718
					0.0181			33613.5	3465.55	3.46555	34.6555
								433.892	44.7342	0.0447342	0.447342
8	repetitions	weight[mg]	weight[g]	Abs.gross	blank test	Abs.net	C[mg]	C[mg]/100g HA	CHA [mg]/ 100 g d.m.	CHA [g]/ 100 g d.m	CHA [g]/ 1kg d.m
	1	11.4	0.0114	0.4048	0.0178	0.3867	4.58524	40221.4	341.882	0.341882	3.41882
	2	7.69	0.00769	0.2725	0.0184	0.2544	2.99208	38908.8	330.725	0.330725	3.30725
					0.0181			39565.1	336.303	0.336303	3.36303
								928.177	7.88951	0.00788951	0.0788951

## Sheet: CFA
CFA- carbon content of fulvic acids							C[mg] = 12,042*A-0,0714
sample	repetitions	FA amount [ml]	gross absorbance	blank test	net absorbance	C [mg]	C[mg] /197g s.m.	C [mg]/ 100 g s.m.	C [g]/ 1 kg g s.m.
1
	1	10	0.133	0.0104	0.122367	1.40214	280.428	142.349	1.42349
	2	10	0.1298	0.0104	0.119167	1.36361	272.721	138.437	1.38437
	3	10	0.1358	0.0111	0.125167	1.43586	287.171	145.772	1.45772
				0.0106333		1.40053	280.107	142.186	1.42186
						0.0361528	7.23055	3.67033	0.0367033
sample	repetitions	FA amount [ml]	gross absorbance	blank test	net absorbance	C [mg]	C[mg] /197g s.m.	C [mg]/ 100 g s.m.	C [g]/ 1 kg g s.m.
2
	1	10	0.0902	0.0104	0.0795667	0.886742	177.348	90.0245	0.900245
	2	10	0.0952	0.0104	0.0845667	0.946952	189.39	96.1372	0.961372
	3	10	0.0865	0.0111	0.0758667	0.842186	168.437	85.5012	0.855012
				0.0106333		0.89196	178.392	90.5543	0.905543
						0.0525773	10.5155	5.33779	0.0533779
sample	repetitions	FA amount [ml]	gross absorbance	blank test	net absorbance	C [mg]	C[mg] /198,7g s.m.	C [mg]/ 100 g s.m.	C [g]/ 1 kg g s.m.
3
	1	5	0.0628	0.0104	0.0521667	0.556791	250.556	126.098	1.26098
	2	5	0.065	0.0104	0.0543667	0.583283	262.478	132.097	1.32097
	3	5	0.0646	0.0111	0.0539667	0.578467	260.31	131.007	1.31007
				0.0106333		0.572847	257.781	129.734	1.29734
						0.0141119	6.35037	3.19596	0.0319596
sample	repetitions	FA amount [ml]	gross absorbance	blank test	net absorbance	C [mg]	C[mg] /197g s.m.	C [mg]/ 100 g s.m.	C [g]/ 1 kg g s.m.
4
	1	10	0.0965	0.0104	0.0858667	0.962606	192.521	97.7265	0.977265
	2	10	0.1031	0.0104	0.0924667	1.04208	208.417	105.795	1.05795
	3	10	0.1001	0.0111	0.0894667	1.00596	201.192	102.128	1.02128
				0.0106333		1.00355	200.71	101.883	1.01883
						0.0397933	7.95866	4.03993	0.0403993
sample	repetitions	FA amount [ml]	gross absorbance	blank test	net absorbance	C [mg]	C[mg] /197g s.m.	C [mg]/ 100 g s.m.	C [g]/ 1 kg g s.m.
5
	1	10	0.1781	0.0104	0.167467	1.94523	389.047	197.486	1.97486
	2	10	0.1713	0.0104	0.160667	1.86335	372.67	189.172	1.89172
	3	10	0.1725	0.0111	0.161867	1.8778	375.56	190.639	1.90639
				0.0106333		1.89546	379.092	192.432	1.92432
						0.0437065	8.74131	4.43721	0.0443721
sample	repetitions	FA amount [ml]	gross absorbance	blank test	net absorbance	C [mg]	C[mg] /198,5g s.m.	C [mg]/ 100 g s.m.	C [g]/ 1 kg g s.m.
6
	1	5	0.1185	0.0104	0.107867	1.22753	491.012	247.361	2.47361
	2	5	0.1187	0.0104	0.108067	1.22994	491.976	247.847	2.47847
	3	5	0.1201	0.0111	0.109467	1.2468	498.719	251.244	2.51244
				0.0106333		1.23476	493.902	248.817	2.48817
						0.010498	4.19919	2.11546	0.0211546
sample	repetitions	FA amount [ml]	gross absorbance	blank test	net absorbance	C [mg]	C[mg] /198,5g s.m.	C [mg]/ 100 g s.m.	C [g]/ 1 kg g s.m.
7
	1	5	0.1316	0.0104	0.120967	1.38528	554.112	279.15	2.7915
	2	5	0.124	0.0104	0.113367	1.29376	517.505	260.708	2.60708
	3	5	0.1275	0.0111	0.116867	1.33591	534.363	269.201	2.69201
				0.0106333		1.33832	535.327	269.686	2.69686
						0.0458071	18.3228	9.23065	0.0923065
sample	repetitions	FA amount [ml]	gross absorbance	blank test	net absorbance	C [mg]	C[mg] /197g s.m.	C [mg]/ 100 g s.m.	C [g]/ 1 kg g s.m.
8
	1	10	0.0883	0.0104	0.0776667	0.863862	172.772	87.7017	0.877017
	2	10	0.0899	0.0104	0.0792667	0.883129	176.626	89.6578	0.896578
	3	10	0.0936	0.0111	0.0829667	0.927685	185.537	94.1812	0.941812
				0.0106333		0.891559	178.312	90.5136	0.905136
						0.0327356	6.54713	3.32342	0.0332342

## Sheet: CHACFA
1	7.25
2	3.08
3	7.45
4	5.87
5	7.8
6	10.97
7	12.84
8	3.69

## Sheet: CHS
		CHS	φ (% Corg.)	CNE
	1	11.72	45	14.5
	2	3.71	33	7.49
	3	10.99	99	0.12
	4	7.01	91	0.69
	5	16.89	84	3.22
	6	29.81	95	1.69
	7	37.36	93	2.99
	8	4.27	46	5.07
